# Supplementary material for: Biomimetic electromechanical stimulation to maintain adult myocardial slices in vitro
Source: Nat Commun. 2019 May 15;10:2168. doi: 10.1038/s41467-019-10175-3 (PMC6520377; doi:10.1038/s41467-019-10175-3)
Supplement: Supplementary file 4 — Source Data [file 41467_2019_10175_MOESM4_ESM.xlsx]

## Sheet: Fig. 1B
SL=2.0	SL=2.1	SL=2.2	SL=2.3	SL=2.4
14.3	14.3	21.4	28.6	32.1
23.8	7.9	21.4	28.6	35.7
10.3	25	10.5	31.3	15.8
12.5	25	28.1	28.1	37.5
15.6	16.7	20	31.3	47.6
12.5	12.5	33.3	26.7	24.1
16.7	28.6	18.8	42.8	28.1
21.4	17.2	21.9	20.7	31.3
8.8	15.6	21.9	21.9	39.3
10	18.8	25	28.1	20.5
13.3	18.8	32.1	29.2	26.7
	20.8	14.7	25	30
	25	16.7	37.5
	11.8	20	20
	13.3		23.3
	16.7

## Sheet: Fig. 2B
0 Hr	Unloaded	SL=1.8	SL=2.0	SL=2.2	SL=2.4
19.891	1.01778	9.22259	8.19001	16.6271	14.9304
12.5674	0.0883333	8.7347	7.64103	12.7545	12.4623
12.8887	0.574667	9.70446	8.5026	15.3904	8.59835
17.2286	1.11429	6.58828	8.13077	13.3659	10.2039
11.4958	0.36	7.85815	10.5744	9.0237	12.2388
21.2996	0.62381	12.8476	9.16242	8.68614	9.34606
16.2993	1.6875			12.9397	5.92228
				11.515	11.3797
				12.9827
				12.537

## Sheet: Fig. 2C
0 Hr	Unloaded	SL=1.8	SL=2.0	SL=2.2	SL=2.4
0.188686	0.326141	0.206619	0.203611	0.233858	0.195006
0.164429	0.1975	0.152677	0.121007	0.211673	0.142419
0.210953	0.106418	0.195641	0.245547	0.118638	0.241746
0.237425	0.276533	0.164099	0.160894	0.16381	0.186496
0.364702	0.165424	0.160576	0.134354	0.193298	0.178061
0.16475	0.142714	0.197339	0.208169	0.118569	0.194977
0.232839	0.100307
0.388556	0.243372
0.29145	0.178709
0.262138	0.15202
0.153382	0.0935714
0.208482	0.13871
0.177658

## Sheet: Fig. 2E
0 Hr	Unloaded	SL=1.8	SL=2.0	SL=2.2	SL=2.4
1.01169	1.00696	1.01274	1.02929	1.02181	1.02169
1.01175	1.00683	1.00684	1.03625	1.01723	1.02066
1.02094	1.0063	1.00907	1.02754	1.01416	1.01115
1.01956	1.00547	1.00391	1.02243	1.01524	1.01985
1.01037	1.00619	1.03366	1.01958	1.03776	1.0374
1.01178	1.00858	1.02449	1.01245	1.02799	1.03254
1.00769	1.00798	1.03556	1.01729	1.03224	1.01959
1.00985	1.00438	1.01717	1.01114	1.02435	1.03681
1.01001	1.01998	1.02543	1.02906	1.01584	1.01801
1.01847	1.00275	1.01796	1.02922	1.01885	1.01244
1.01489	1.01301	1.02135	1.02542	1.01391	1.01205
1.05065	1.01881	1.02492	1.01302	1.01275	1.0169
1.0074	1.0048	1.01314	1.01275	1.03012	1.02102
1.01451	1.00867	1.00905	1.01691	1.03875	1.02452
1.00615	1.0085	1.00683	1.01646	1.03916	1.01518
1.01448	1.01433	1.00663	1.00772	1.02875	1.02315
1.01056	1.0111	1.02021	1.02714	1.02604	1.02402
1.01313	1.00712	1.01907	1.02477	1.01855	1.02374
1.01338	1.01179	1.01623	1.03027	1.01839	1.01948
1.01595	1.0148	1.01427	1.02613	1.02399	1.02155
1.015	1.0095	1.02623	1.01034	1.03273
1.01974	1.01417	1.02448	1.01414	1.0318
1.01302	1.0161	1.01818	1.00945	1.02751
1.005		1.01516	1.01146	1.02337

## Sheet: Fig. 2F
0 Hr	Unloaded	SL=1.8	SL=2.0	SL=2.2	SL=2.4
0.103462	0.0477772	0.082192	0.219016	0.14948	0.162031
0.118631	0.0438035	0.0377357	0.275726	0.0947285	0.135481
0.222417	0.037552	0.0515845	0.169114	0.110969	0.144679
0.041468	0.0281022	0.0185132	0.1434	0.124867	0.062713
0.0763097	0.035139	0.222619	0.138361	0.129805	0.088295
0.0529128	0.0491642	0.109475	0.0752378	0.100226	0.0596187
0.0442433	0.041788	0.228195	0.141455	0.172207	0.045714
0.0726387	0.0446027	0.071368	0.0757925	0.114149	0.0933413
0.129523	0.153373	0.193992	0.244958	0.116281	0.096937
0.110354	0.00877467	0.131141	0.243456	0.108186	0.135439
0.378077	0.0847413	0.155116	0.209793	0.0733415	0.0640135
0.1314	0.136133	0.189738	0.077136	0.223503	0.107733
0.0616363	0.009328	0.118669	0.221219	0.270985	0.170852
0.154493	0.0659205	0.126373	0.16647	0.19108	0.152452
0.042438	0.053311	0.111382	0.191834	0.200754	0.13759
0.0749232	0.072646	0.0958534	0.104077	0.123759	0.263639
0.098405	0.0704753	0.16939	0.0669453	0.130362	0.144127
0.104669	0.0445627	0.156441	0.083661	0.170597	0.0753753
0.132585	0.068864	0.107882	0.0598605	0.253923	0.189963
0.146921	0.0697485	0.0584483	0.06774	0.195749
0.163304	0.031465	0.092492	0.088502	0.205954
0.111443	0.073538	0.0595085	0.088928	0.164761
0.0425395	0.081703	0.0336277	0.0327588
		0.037444

## Sheet: Fig. 2G
0 Hr	Unloaded	SL=1.8	SL=2.0	SL=2.2	SL=2.4
0.0212768	0.00932019	0.0129242	0.0115356	0.010025	0.0142506
0.0194162	0.00782721	0.0101119	0.0150133	0.011268	0.00696073
0.0183981	0.00774489	0.0101954	0.0122974	0.0114657	0.00737888
0.0157178	0.00468743	0.00897833	0.0142645	0.0135166	0.0135517
0.0123243	0.00980265	0.0130463	0.00967696	0.00671542	0.0100599
0.0113406	0.0100982	0.011169	0.0119689	0.00809339	0.0125413
0.0127664	0.0105305	0.0123752	0.0106875	0.00916887	0.0111244
0.0134709	0.00714013	0.00990716	0.0108316	0.00967089	0.0115577
0.0160817	0.010488	0.0098279	0.0114518	0.0131131	0.00649171
0.0127696	0.00648121	0.00877655	0.0125329	0.0138236	0.00631004
0.0123095	0.0128931	0.0103269	0.0144153	0.0143242	0.0057691
0.012026	0.0106123	0.00956435	0.0105461	0.0176723	0.00877072
0.0175245	0.0088703	0.00797664	0.011115	0.0138205	0.0123163
0.0204096	0.0093534	0.00811157	0.0130593	0.0126483	0.0101826
0.019558	0.0125633	0.00895945	0.0143863	0.0116573	0.0118466
0.0183083	0.0117241	0.00832111	0.0137433	0.0221191	0.00841874
0.0183051	0.0153121	0.0122353	0.00781371	0.0124819	0.00971917
0.0168406	0.0131652	0.0128659	0.00634572	0.0185268	0.0142638
0.0133502	0.0126564	0.0122419	0.00709023	0.0174219	0.0142713
0.0138335	0.00880072	0.0130973	0.0069734	0.0141431	0.0169174
0.0200132	0.00955494	0.0105069	0.0116695	0.0157468
0.0184144	0.0115475	0.0110951	0.0143016	0.0184666
0.0183407	0.0116403	0.0131999	0.0153716	0.0136882
0.0182014		0.0117033	0.0127487	0.0120522

## Sheet: Fig. 2I
0 Hr	Unloaded	SL=1.8	SL=2.0	SL=2.2	SL=2.4
36.426	29.161	30.984	23.23	30.733	22.515
30.644	33.385	34.195	32.664	40.072	29.807
25.266	11.203	30.447	33.855	37.351	35.602
33.76	14.373	33.419	24.141	34.194	32.386
31.501	23.277	22.495	26.257	36.549	32.1
30.823	28.665	25.76	22.481	36.681	32.406
32.782	12.258	22.692	27.454	27.257	25.243
27.155	21.25	34.392	28.093	26.277	33.664
31.562	28.27	20.216	29.141	31.399	30.495
24.59	22.294	31.161	27.1	34.304	23.679
27.678	13.55	29.583	31.651	38.018	32.971
38.263	30.753	31.576	35.521	37.616	33.848
31.284	37.004	27.434	21.482	32.011	33.8
36.576	16.278	23.271	28.835	36.698	33.692
28.461	34.964	30.733	32.984	36.623	32.474
32.977	19.189	35.555	36.848	39.269	30.671
32.875	21.971	40.283	27.345	31.345	28.345
36.957	29.876	24.441	22.189	30.388	27.556
37.004	12.047	30.95	28.323	32.95	36.671
29.603	23.556	36.174	35.384	37.56	35.161
33.215	17.04	24.182	34.623	33.27	36.725
35.093	15.679	32.998	18.672	28.672	28.08
29.046	39.099	33.896	39.297	33.365	45.575
33.263	11.294	24.509	38.977	36.367	26.175
34.712	35.066	35.855	38.916	37.311	35.834
26.257	23.692	29.338	38.174	36.358
30.76	32.358	42.031	31.011	41.269
48.18	38.12	24.684	40.555	35.97
28.054	25.781	25.447	34.569	36.562
29.705	35.093	25.338	38.739	41.433

## Sheet: Fig. 2J
0 Hr	Unloaded	SL=1.8	SL=2.0	SL=2.2	SL=2.4
5.232	3.426	3.785	4.07	5.561	5.153
4.669	5.942	1.457	1.654	3.492	3.642
6.074	0.8434	1.297	22.18	6.959	21.78
7.949	2.688	3.038	10.54	4.05	15.42
4.82	1.096	4.385	15.06	48.78	7.134
1.978	11.8	3.814	3.343	56.99	8.799
8.02	2.991	2.474	10.79	1.494	19.27
41.54	3.706	3.849	3.431	13.19	31.53
6.769	1.116	17.02	10.54	13.98	3.3
5.729	5.604	2.074	23.16	11.21	2.055
24.36	1.656	14.42	18.93	3.92	1.818
8.682	3.511	41.71	3.954	4.133	12.47
17.01	3.227	1.137	4.455	7.667	1.799
30.54	0.7615	3.533	21.68	4.407	16.86
32.8	12.84	5.3	3.517	7.636	28.03
9.311	1.761	10.59	2.745	18.35	3.071
24.69	0.958	2.467	1.204	30.52	2.267
4.675	1.851	1.802	0.7856	21.32	0.4867
2.46	0.3849	32.36	7.082	6.902	13.42
1.705	2.671	21.23	0.6529	15.53	1.943
5.475	0.6573	1.45	23.24	16.58	7.578
13.18	0.6317	7.225	0.9863	4.91	4.818
6.747	6.606	3.226	0.8968	1.56	13.36
2.959	0.4312	2.616	9.907	32.18	3.609
6.644	2.112	8.034	6.772	20.66	12.81
4.992	0.9517	7.605	8.207	1.786
2.995	1.518	3.385	1.902	6.756
6.872	1.063	3.215	10.8	5.804
21.36	3.426	1.725	22.81	11.03
29.39	1.707	2.911	6.174	1.345

## Sheet: Fig. 2K
	Unloaded			SL = 1.8			SL = 2.2
MYH7	-1.79182	-1.47846	-1.85242	-0.892669	-0.740398	-0.427835	-0.289554	-0.59424	-0.325464
MYL3	-1.57604	-1.82359	-1.5463	-0.564465	-0.587983	-0.502221	-0.356584	-0.53908	-0.453754
MYL2	-1.91835	-2.23663	-1.81159	-0.751811	-0.678861	-0.615109	-0.0164924	-0.615409	-0.639224
MYBPC3	-2.48901	-2.34774	-2.13101	-1.06373	-0.813238	-0.781871	-0.974238	-0.775807	-0.733358
ACTA1	-4.45904	-5.12642	-3.76063	-2.59271	-2.18312	-2.04327	-2.23989	-2.20991	-2.14007
TPM1	-2.00773	-2.23917	-1.65617	-0.684906	-0.627814	-0.549802	-0.431442	-0.550874	-0.498079
TNNT2	-1.49713	-1.72555	-1.38768	-0.520041	-0.458087	-0.489761	-0.369247	-0.437565	-0.454053
TNNI3	-1.80574	-2.06048	-1.6123	-0.56897	-0.550524	-0.518419	-0.339517	-0.578508	-0.490459
TNNC1	-1.32	-1.87453	-1.4209	-0.252625	-0.336834	-0.267776	0.193028	-0.191644	-0.117685
ACTN2	-2.31796	-2.21149	-1.84595	-0.739008	-0.6462	-0.657273	-0.333633	-0.530325	-0.357883
FLNC	2.09911	1.54293	1.40186	2.71314	2.95115	2.21553	3.40588	3.55965	3.52864
MYOZ2	-2.78668	-2.86065	-2.29533	-1.10412	-1.0599	-0.968411	-0.974494	-1.00521	-0.93678
MYPN	-0.402768	-0.656085	-0.685427	0.0924024	0.3208	-0.541897	0.696523	0.459788	0.169603
CSRP3	-0.677006	-0.751991	-1.11607	0.685815	0.577171	0.619307	1.45044	0.804916	1.2893

## Sheet: Fig. 2L
	Unloaded			SL = 1.8			SL = 2.2
CACNA1C	-1.5252	-1.12911	-1.43345	-0.826379	-0.376931	-0.668741	-0.836169	-0.385218	-0.527058
RYR2	-2.29841	-1.64001	-2.12766	-1.14455	-0.609028	-0.644723	-1.17726	-0.355148	-0.729967
ATP2A2	-2.50318	-2.34701	-2.00292	-1.22585	-0.89554	-0.97527	-1.17705	-0.858997	-0.963753
SLC8A1	-0.788947	-0.917221	-0.929341	-0.192647	-0.108015	-0.35486	0.523693	0.636948	0.472634
PLN	-5.33793	-4.40332	-3.84102	-2.2551	-1.6235	-1.96151	-2.59419	-1.89632	-1.97782
SCN5A	-1.62883	-1.45546	-1.6342	-1.56847	-1.05595	-0.758388	-1.54477	-0.848519	-0.833582
KCND3	-3.14297	-3.24494	-3.19123	-2.95144	-1.78064	-2.53029	-2.52441	-2.14138	-2.07288
KCNQ1	-3.38927	-2.97648	-2.54101	-1.46978	-0.912351	-0.939538	-1.65728	-0.974409	-0.909197
KCNH2	-3.81005	-3.77807	-3.1668	-1.91176	-1.40585	-1.19144	-2.36403	-1.66429	-1.49317
KCNJ2	-0.315193	-0.223189	-0.358939	0.0907007	0.0388487	-0.309998	0.16541	0.0445311	0.431461
KCNJ12	-2.23323	-2.44743	-3.22527	-3.22436	-2.62324	-1.81195	-3.57227	-2.7801	-2.38654
KCNJ14	-1.28704	-0.496228	-0.328877	-1.71113	-1.3041	-0.770022	-2.26079	-1.39111	-1.03558
ATP1A1	-1.34498	-1.40339	-1.33686	-1.57138	-1.27731	-1.41542	-1.70136	-1.41023	-1.41578
ATP1B1	-0.0303375	-0.676819	-0.543072	0.76286	0.829172	0.829216	1.00733	0.814233	1.01498
CAMK2A	-1.19287	-1.14756	-0.977538	-0.919851	-0.269838	-0.563984	-0.962171	-0.251032	-0.449817

[truncated: 42 more sheets: Fig. 2M, Fig. 3C, Fig. 3D, Fig. 3F, Fig. 3G, Fig. 3H, Fig. 3I, Fig. 3J, Fig. 3L, Fig. 4B, Fig. 4C, Fig. 4E, Fig. 4F, Fig. 4H, Fig. 4I, Fig. 4J, Fig. 5A, Fig. 5B, Fig. 6A, Fig. 6B …]
